# Supplementary material for: The Expression of a Germline Fusion Gene Involving a Protein-Coding and a Long Non-Coding RNA Gene Results in Severe Brain Malformations
Source: Genes (Basel). 2025 May 18;16(5):598. doi: 10.3390/genes16050598 (PMC12111516; doi:10.3390/genes16050598)
Supplement: Supplementary file 1 [file genes-16-00598-s001.zip]

Archive with 1 entries (1 files):
- genes-3644737-supplementary.pdf
